# Supplementary material for: Incidence of Stress-Induced Hyperglycemia in Acute Ischemic Stroke: A Systematic Review and Meta-Analysis
Source: Brain Sci. 2023 Mar 26;13(4):556. doi: 10.3390/brainsci13040556 (PMC10136900; doi:10.3390/brainsci13040556)
Supplement: Supplementary file 1 [file brainsci-13-00556-s001.zip]

Archive with 2 entries (2 files):
- PRISMA_2020_checklist.pdf
- Search History.pdf
